# Supplementary material for: Influence of β-Cyclodextrin Methylation on Host-Guest Complex Stability: A Theoretical Study of Intra- and Intermolecular Interactions as Well as Host Dimer Formation
Source: Molecules. 2023 Mar 14;28(6):2625. doi: 10.3390/molecules28062625 (PMC10054123; doi:10.3390/molecules28062625)
Supplement: Supplementary file 1 [file molecules-28-02625-s001.zip]

Archive with 1 entries (1 files):
- molecules-2231837-supplementary.pdf
